# Supplementary material for: Genetic Variation of HPV53 and the Identification of T-Cell Epitopes
Source: Microorganisms. 2026 Jun 24;14(7):1395. doi: 10.3390/microorganisms14071395 (PMC13414063; doi:10.3390/microorganisms14071395)
Supplement: Supplementary file 1 [file microorganisms-14-01395-s001.zip]

Archive with 12 entries (12 files):
- Figure S1. Recombination detection and verification of HPV53 isolate Seq48 using RDP4 .png
- Figure S2. SimPlot similarity plot of recombinant isolate Seq48 versus two parental lineages.png
- Table S1-microorganisms-4282124-revised.xlsx
- Table S10.xlsx
- Table S2.xlsx
- Table S3.xlsx
- Table S4.xlsx
- Table S5.xlsx
- Table S6.xlsx
- Table S7.xlsx
- Table S8.xlsx
- Table S9.xlsx
