# Supplementary material for: Genetic Variation of HPV53 and the Identification of T-Cell Epitopes
Source: Microorganisms. 2026 Jun 24;14(7):1395. doi: 10.3390/microorganisms14071395 (PMC13414063; doi:10.3390/microorganisms14071395)
Supplement: Supplementary file 1 [file microorganisms-14-01395-s001.zip › Table S1-microorganisms-4282124-revised.xlsx]

## Sheet: Table S1
Table S1. List of HPV53 complete genomes from GenBank used in this study.
Number#	Isolate	GenBank Accession #	Lineage	Sublineage	Length (bp)	Cohort	Study (Reference)
1	Ref	X74482*	A	-	7856	Prototype	[39]
2	Qv32293	EF546469	A	-	7859	Costa Rica	[20]
3	Qv08183	EF546470	A	-	7859	Costa Rica	[20]
4	Qv30969	EF546471	A	-	7859	Costa Rica	[20]
5	Qv04467	EF546472	A	-	7859	Costa Rica	[20]
6	Qv20899	EF546473	A	-	7859	Costa Rica	[20]
7	Qv23055	EF546474	A	-	7859	Costa Rica	[20]
8	Qv33767	EF546475	A	-	7859	Costa Rica	[20]
9	M-EX-C-19	PP093689	A	-	7859	South Korea	Unpublished
10	V523E15	OP712087	A	-	7859	Togo	Unpublished
11	V523E11	OP712075	A	-	7859	Togo	Unpublished
12	V523E06	OP712048	A	-	7859	Togo	Unpublished
13	V523E03	OP712033	A	-	7859	Togo	Unpublished
14	V521R482	OP711984	A	-	7859	Togo	Unpublished
15	LNS9504814_HPV53	LR862079	A	-	7859	Luxembourg	[42]
16	LNS9024319_HPV53	LR862070	A	-	7859	Luxembourg	[42]
17	LNS8369980_HPV53	LR862051	A	-	7859	Luxembourg	[42]
18	LNS6234539_HPV53	LR861978c	A	-	7859	Luxembourg	[42]
19	LNS0937074_HPV53	LR861954	A	-	7859	Luxembourg	[42]
20	LNS0838993_HPV53	LR861948	A	-	7859	Luxembourg	[42]
21	LNS0630100_HPV53	LR861942	A	-	7859	Luxembourg	[42]
22	LNS5357810_HPV53	LR861915	A	-	7859	Luxembourg	[42]
23	LNS5040561_HPV53	LR861912	A	-	7859	Luxembourg	[42]
24	LNS4679032_HPV53	LR861908	A	-	7859	Luxembourg	[42]
25	LNS3972965_HPV53	LR861891b	A	-	7859	Luxembourg	[42]
26	LNS3618728_HPV53	LR861876	A	-	7859	Luxembourg	[42]
27	Rw866	KF436818*	B	-	7881	Rwanda	[20]
28	Rw876	KF436819	B	-	7881	Rwanda	[20]
29	Rw133	KF436820	B	-	7882	Rwanda	[20]
30	Rw929	KF436821	B	-	7892	Rwanda	[20]
31	Qv28044	EF546477e*	C	-	7863	Costa Rica	[20]
32	Qv24231	EF546478	C	-	7863	Costa Rica	[20]
33	LNS3830231_HPV53	LR861884	C	-	7863	Luxembourg	[42]
34	LNS2524892_HPV53	LR861849d	C	-	7863	Luxembourg	[42]
35	Qv31688	EF546482*	D	D1	7863	Costa Rica	[20]
36	Qv18622	EF546481	D	D1	7863	Costa Rica	[20]
37	Qv32783	EF546480	D	D1	7863	Costa Rica	[20]
38	118B.53D1	KU298913	D	D1	7833^	Brazil	[40]
39	101A.53	KU298911	D	D1	7812^	Brazil	[40]
40	LNS8767674_HPV53	LR862060	D	D1	7863	Luxembourg	[42]
41	LNS5491243_HPV53	LR861922	D	D1	7863	Luxembourg	[42]
42	Qv28877	KF436823g*	D	D2	7863	Costa Rica	[20]
43	LNS9308021_HPV53	LR862074	D	D2	7863	Luxembourg	[42]
44	TJ43_53	GQ472849	D	D2	7863	China	[41]
45	Rw117	KF436824f	D	D4	7863	Rwanda	[20]
46	Qv24035	KF436825	D	D4	7863	Costa Rica	[20]
47	V521R487_HPV53	OP712002a	-	-	7859	Togo	Unpublished
48	118B.53A	KU298912a	-	-	7841^	Brazil	[40]
49	LNS7454810_HPV53	LR862024a	-	-	7864	Luxembourg	Unpublished
50	LNS2720744_HPV53	LR861811b	-	-	7859	Luxembourg	Unpublished
51	LNS0113695_HPV53	LR861836c	-	-	7859	Luxembourg	Unpublished
52	LNS0177608_HPV53	LR861841d	-	-	7863	Luxembourg	Unpublished
53	Qv17356	EF546476e	-	-	7863	Costa Rica	[20]
54	Qv22707	EF546479f	-	-	7863	Costa Rica	[20]
55	Qv28789	KF436822g	-	-	7863	Costa Rica	[20]
Note: Sequence #1–#46 were utilized for the analysis in this manuscript; a Poor-quality sequences containing unresolved nucleotides (ambiguous bases) that were excluded from the analysis; b-g Sequences sharing 100% nucleotide identity with other entries labelled with the same superscript; * Representive referecence sequence of variant lineage/sublineage; ^ Near-complete genomes.
