# Supplementary material for: Genetic Variation of HPV53 and the Identification of T-Cell Epitopes
Source: Microorganisms. 2026 Jun 24;14(7):1395. doi: 10.3390/microorganisms14071395 (PMC13414063; doi:10.3390/microorganisms14071395)
Supplement: Supplementary file 1 [file microorganisms-14-01395-s001.zip › Table S10.xlsx]

## Sheet: Table S10
Table S10. Representative examples of amino acid variations leading to changes in predicted T cell epitopes between the HPV53 reference sequence and variants.
	AA	Allele	Start	Length	Reference Peptide	PR	VaxiJen Prediction	Varantis Peptide	PR	VaxiJen Prediction
	variant site						(Threshold = 0.4)			(Threshold = 0.4)
E6	T52K	HLA-A*11:01	43	10	ASEVYNFAYT	29	0.6744	ASEVYNFAYK	0.55	0.5981
	L16V K25T	HLA-A*11:01	14	12	RTLHQLCEVVNK	0.39	0.684	RTVHQLCEVVNT	36	0.5817
		HLA-A*11:01	17	9	HQLCEVVNK	0.59	0.8116	HQLCEVVNT	40	0.4975
E7	S79P I85M	HLA-B*07:02	77	10	QSSTKELRIL	28	0.589	QSPTKELRML	1.2	0.3491
		HLA-B*07:02	78	9	SSTKELRIL	16	0.7008	SPTKELRML	0.07	0.609
E1	T77I	HLA-A*11:01	75	10	ADTQTLQKLK	0.38	-0.0464	ADIQTLQKLK	1.1	0.4292
	S322T	HLA-A*24:02	319	8	VYGSTPEW	0.21	-0.1809	VYGTTPEW	0.2	0.4893
	D200E	HLA-A*24:02	195	8	YCKFKDIF	3.4	0.4724	YCKFKEIF	2	-0.0383
E2	K190N	HLA-A*11:01	179	12	GCKGTWEVHMGK	0.89	0.4204	GCKGTWEVHMGN	88	0.7083
	S218P	HLA-B*07:02	217	10	YSHKTPTTST	28	0.6139	YPHKTPTTST	0.32	0.5673
	P243L	HLA-B*07:02	236	8	SLRPGKRP	60	2.0285	SLRPGKRL	1.5	1.4295
		HLA-B*07:02	242	13	RPRTTEPDSTDST	1.5	0.777	RLRTTEPDSTDST	40	0.8356
