# Supplementary material for: Genetic Variation of HPV53 and the Identification of T-Cell Epitopes
Source: Microorganisms. 2026 Jun 24;14(7):1395. doi: 10.3390/microorganisms14071395 (PMC13414063; doi:10.3390/microorganisms14071395)
Supplement: Supplementary file 1 [file microorganisms-14-01395-s001.zip › Table S2.xlsx]

## Sheet: Table S2
Table S2. Twenty-three selected HLA alleles with high distribution frequencies worldwide and in China.
HLA locus	Allele	Genotypic Frequency (%)		HLA locus	Allele	Genotypic Frequency (%)
		Worldwide	China			Worldwide	China
A	A*02:01	24.39	12.01	B	B*46:01	2.02	10.28
	A*02:06	1.09	5.21		B*51:01	4.96	5.63
	A*02:07	0.4	8.44		B*58:01	2.26	6.13
	A*11:01	8.99	20.93	C	C*01:02	6.1	15.89
	A*24:02	12.59	15.53		C*03:02	1.7	5.93
	A*30:01	2.18	5.91		C*03:03	4.68	6.93
	A*33:03	2.69	8.18		C*03:04	7.45	9.92
B	B*07:02	8.65	2.12		C*04:01	11.93	5.77
	B*13:01	1.57	5.03		C*06:02	9.13	8.85
	B*13:02	3.26	6.27		C*07:02	12.85	15.19
	B*15:02	1.62	7.1		C*08:01	2.65	8.54
	B*40:01	5.22	9.57
