# Supplementary material for: Genetic Variation of HPV53 and the Identification of T-Cell Epitopes
Source: Microorganisms. 2026 Jun 24;14(7):1395. doi: 10.3390/microorganisms14071395 (PMC13414063; doi:10.3390/microorganisms14071395)
Supplement: Supplementary file 1 [file microorganisms-14-01395-s001.zip › Table S3.xlsx]

## Sheet: Table S3
Table S3. Sequences of positive and negative peptide controls.
Allele	Positive	Negative
HLA-A*02:01	NLVPMVATV	IVTDFSVIK
HLA-A*11:01	IVTDFSVIK	NPKASLLSL
HLA-A*24:02	YYLEKANKI	NLVPMVATV
HLA-B*07:02	NPKASLLSL	LIYRRRLMK
