# Supplementary material for: Genetic Variation of HPV53 and the Identification of T-Cell Epitopes
Source: Microorganisms. 2026 Jun 24;14(7):1395. doi: 10.3390/microorganisms14071395 (PMC13414063; doi:10.3390/microorganisms14071395)
Supplement: Supplementary file 1 [file microorganisms-14-01395-s001.zip › Table S4.xlsx]

## Sheet: Table S4
Table S4. Clinical characteristics of 158 HPV53-positive samples.
ID	Full-length sequence ID	GenBank Accession #	Age	Lineage/ Sublineage	Infection status	Colposcopy referral	Pathological findings
1	Not obtained	-	27	NA	Single infection	Y	LSIL
2	53YN01	PX685428	47	A	Single infection	Y	Chronic inflammation
3	53YN02	PX685429	47	A	Single infection	N	NA
4	53YN03	PX685430	66	D1	Single infection	N	NA
5	53YN05	PX685432	69	A	Single infection	Y	LSIL
6	53YN06	PX685433	47	D2	Single infection	N	NA
7	Not obtained	-	59	NA	Single infection	Y	Chronic inflammation
8	Not obtained	-	50	NA	Single infection	N	NA
9	Not obtained	-	52	NA	Single infection	N	NA
10	53YN07	PX685434	60	A	Single infection	N	NA
11	Not obtained	-	39	NA	Single infection	Y	NA
12	Not obtained	-	56	NA	Single infection	N	NA
13	53YN08	PX685435	56	A	Single infection	Y	Normal
14	53YN09	PX685436	22	D3	Single infection	N	NA
15	Not obtained	-	57	NA	Single infection	N	NA
16	Not obtained	-	60	NA	Single infection	N	NA
17	Not obtained	-	46	NA	Single infection	Y	Squamous epithelial papillary hyperplasia
18	Not obtained	-	54	NA	Single infection	Y	LSIL
19	53YN11	PX685438	51	D2	Single infection	Y	Chronic inflammation
20	Not obtained	-	66	NA	Single infection	N	NA
21	Not obtained	-	41	NA	Single infection	N	NA
22	Not obtained	-	40	NA	Single infection	N	NA
23	Not obtained	-	55	NA	Single infection	N	NA
24	53YN12	PX685439	46	D2	Single infection	N	NA
25	Not obtained	-	55	NA	Single infection	Y	Chronic inflammation
26	Not obtained	-	60	NA	Single infection	Y	LSIL
27	53YN13	PX685440	55	C	Single infection	Y	Chronic inflammation
28	Not obtained	-	56	NA	Single infection	N	NA
29	53YN14	PX685441	51	A	Single infection	N	NA
30	53YN15	PX685442	60	A	Single infection	N	NA
31	53YN16	PX685443	46	D2	Single infection	N	NA
32	Not obtained	-	68	NA	Single infection	N	NA
33	53YN17	PX685444	51	A	Single infection	N	NA
34	Not obtained	-	47	NA	Single infection	N	NA
35	53YN18	PX685445	48	A	Single infection	N	NA
36	*LR861922	-	44	D1	Single infection	Y	Chronic inflammation
37	Not obtained	-	40	NA	Single infection	Y	Squamous epithelial papillary hyperplasia
38	53YN20	PX685447	41	A	Single infection	N	NA
39	Not obtained	-	54	NA	Single infection	N	NA
40	53YN21	PX685448	49	D2	Single infection	N	NA
41	*53YN02	*PX685429	58	A	Single infection	N	NA
42	53YN22	PX685449	52	A	Single infection	N	NA
43	53YN23	PX685450	34	D4	Single infection	Y	Chronic inflammation with LSIL
44	53YN24	PX685451	62	D1	Single infection	Y	Normal
45	53YN25	PX685452	53	D2	Single infection	N	NA
46	Not obtained	-	45	NA	Co-infection with HPV39 and HPV81	Y	LSIL
47	*LR861922	-	39	D1	Single infection	Y	Normal
48	53YN26	PX685453	55	D2	Single infection	N	NA
49	53YN27	PX685454	58	D2	Single infection	N	NA
50	53YN28	PX685455	34	C	Single infection	N	NA
51	53YN29	PX685456	44	D1	Single infection	Y	Chronic inflammation
52	53YN30	PX685457	49	D2	Co-infection with HPV66	N	NA
53	*53YN30	*PX685457	47	D2	Single infection	Y	Chronic inflammation with LSIL
54	53YN31	PX685458	50	D3	Co-infection with HPV51	N	NA
55	53YN32	PX685459	50	D3	Single infection	N	NA
56	*LR861922	-	28	D1	Single infection	N	NA
57	53YN33	PX685460	68	D1	Single infection	N	NA
58	Not obtained	-	64	NA	Single infection	Y	Normal
59	Not obtained	-	51	NA	Single infection	Y	Acute inflammation
60	53YN34	PX685461	47	A	Single infection	N	NA
61	53YN35	PX685462	45	C	Single infection	N	NA
62	53YN37	PX685464	33	D1	Single infection	Y	Chronic inflammation
63	53YN38	PX685465	58	A	Single infection	N	NA
64	53YN39	PX685466	23	A	Single infection	N	NA
65	53YN40	PX685467	44	A	Single infection	Y	Squamous cell carcinoma
66	*53YN14	*PX685441	34	A	Co-infection with HPV51 and HPV81	N	NA
67	53YN41	PX685468	54	A	Co-infection with HPV52	N	NA
68	Not obtained	-	47	NA	Single infection	Y	Chronic inflammation
69	Not obtained	-	49	NA	Single infection	N	NA
70	53YN42	PX685469	54	A	Single infection	N	NA
71	53YN43	PX685470	48	D2	Single infection	N	NA
72	Not obtained	-	58	NA	Single infection	Y	LSIL
73	53YN44	PX685471	43	C	Single infection	Y	LSIL
74	53YN45	PX685472	40	D2	Co-infection with HPV52	N	NA
75	Not obtained	-	52	NA	Co-infection with HPV51	Y	LSIL
76	53YN46	PX685473	50	A	Single infection	N	NA
77	53YN47	PX685474	44	D1	Co-infection with HPV43	N	NA
78	53YN48	PX685475	46	A	Single infection	N	NA
79	Not obtained	-	29	NA	Single infection	N	NA
80	53YN49	PX685476	60	C	Single infection	N	NA
81	53YN50	PX685477	50	A	Co-infection with HPV39 and HPV59	N	NA
82	53YN51	PX685478	56	A	Single infection	N	NA
83	Not obtained	-	40	NA	Single infection	N	NA
84	53YN52	PX685479	52	A	Single infection	Y	LSIL
85	53YN53	PX685480	54	D1	Co-infection with HPV58	Y	Chronic inflammation
86	53YN54	PX685481	40	A	Single infection	Y	Chronic inflammation with LSIL
87	53YN56	PX685483	53	A	Single infection	Y	Chronic inflammation
88	Not obtained	-	64	NA	Single infection	N	NA
89	53YN57	PX685484	78	A	Co-infection with HPV16 and HPV81	N	NA
90	Not obtained	-	60	NA	Single infection	N	NA
91	53YN58	PX685485	50	A	Co-infection with HPV44	N	NA
92	53YN59	PX685486	59	D1	Co-infection with HPV58 and HPV44	Y	LSIL
93	53YN60	PX685487	46	A	Single infection	N	NA
94	*LR861922	-	38	D1	Co-infection with HPV31 and HPV39	Y	LSIL
95	53YN61	PX685488	42	D2	Single infection	Y	LSIL
96	53YN62	PX685489	59	D1	Single infection	N	NA
97	53YN63	PX685490	54	D3	Co-infection with HPV39	N	NA
98	53YN64	PX685491	50	D1	Single infection	N	NA
99	53YN65	PX685492	47	C	Single infection	N	NA
100	53YN66	PX685493	36	D1	Single infection	N	NA
101	53YN67	PX685494	52	D2	Co-infection with HPV81	N	NA
102	Not obtained	-	56	NA	Co-infection with HPV51 and HPV52	Y	Chronic inflammation with LSIL
103	Not obtained	-	35	NA	Single infection	N	NA
104	Not obtained	-	54	NA	Single infection	Y	Chronic inflammation
105	53YN68	PX685495	45	D3	Co-infection with HPV42	N	NA
106	Not obtained	-	59	NA	Single infection	Y	NA
107	53YN19	PX685446	37	D1	Co-infection with HPV58	Y	Chronic inflammation
108	*53YN42	*PX685469	41	A	Co-infection with HPV59	N	NA
109	53YN69	PX685496	41	D2	Single infection	N	NA
110	53YN70	PX685497	61	C	Single infection	N	NA
111	*53YN63	*PX685490	49	D3	Co-infection with HPV52	N	NA
112	53YN71	PX685498	48	D2	Co-infection with HPV68	N	NA
113	53YN72	PX685499	56	D3	Single infection	N	NA
114	53YN73	PX685500	46	A	Single infection	N	NA
115	53YN74	PX685501	43	A	Single infection	Y	Chronic inflammation
116	53YN75	PX685502	51	C	Co-infection with HPV81	Y	Chronic inflammation
117	Not obtained	-	51	NA	Single infection	N	NA
118	53YN76	PX685503	60	D1	Co-infection with HPV59 and HPV44	N	NA
119	Not obtained	-	48	NA	Single infection	Y	Chronic inflammation with LSIL
120	53YN77	PX685504	42	D2	Single infection	N	NA
121	Not obtained	-	50	NA	Single infection	Y	Chronic inflammation
122	Not obtained	-	70	NA	Co-infection with HPV42	N	NA
123	53YN04	PX685431	38	D2	Single infection	Y	Chronic inflammation
124	Not obtained	-	62	NA	Co-infection with HPV58 and HPV68	Y	Chronic inflammation with HSIL
125	53YN36	PX685463	55	D3	Co-infection with HPV58	N	NA
126	Not obtained	-	56	NA	Single infection	N	NA
127	Not obtained	-	47	NA	Co-infection with HPV58	N	NA
128	Not obtained	-	57	NA	Co-infection with HPV66 and HPV81	Y	Chronic inflammation with LSIL
129	Not obtained	-	52	NA	Single infection	N	NA
130	Not obtained	-	31	NA	Co-infection with HPV52、58 and HPV66	Y	Chronic inflammation with LSIL
131	*53YN42	*PX685469	61	A	Co-infection with HPV51	N	NA
132	53YN55	PX685482	53	C	Single infection	N	NA
133	53YN78	PZ161758	32	D1	Single infection	N	NA
134	53YN79	PZ161759	46	A	Single infection	N	NA
135	Not obtained	-	52	NA	Co-infection with HPV56、59 and HPV44	N	NA
136	53YN80	PZ161760	64	D3	Co-infection with HPV52	N	NA
137	53YN81	PZ161761	63	D4	Co-infection with HPV52	N	NA
138	Not obtained	-	62	NA	Co-infection with HPV52	N	NA
139	53YN82	PZ161762	73	D2	Co-infection with HPV39	N	NA
140	53YN83	PZ161763	47	D2	Co-infection with HPV81	N	NA
141	*53YN42	*PX685469	32	A	Single infection	N	NA
142	53YN84	PZ161764	49	A	Single infection	N	NA
143	Not obtained	-	46	NA	Single infection	N	NA
144	Not obtained	-	49	NA	Single infection	Y	Chronic inflammation
145	53YN85	PZ161765	62	C	Single infection	Y	Chronic inflammation
146	Not obtained	-	43	NA	Single infection	N	NA
147	53YN86	PZ161766	49	D2	Single infection	N	NA
148	*53YN02	*PX685429	47	A	Single infection	N	NA
149	Not obtained	-	43	NA	Single infection	N	NA
150	*53YN63	*PX685490	72	D3	Co-infection with HPV42	N	NA
151	53YN87	PZ161767	60	D1	Co-infection with HPV58 and HPV44	N	NA
152	Not obtained	-	39	NA	Single infection	N	NA
153	Not obtained	-	46	NA	Single infection	N	NA
154	Not obtained	-	67	NA	Single infection	N	NA
155	Not obtained	-	58	NA	Single infection	N	NA
156	53YN88	PZ161768	66	A	Single infection	Y	Chronic inflammation
157	53YN89	PZ161769	51	C	Co-infection with HPV39	Y	Chronic inflammation
158	53YN10	PX685437	43	C	Single infection	Y	LSIL
Note: * indicates that the sequence shows 100% similarity to that of the preceding sample ID marked with *; “NA” indicates that the data not available; “Y” indicates that colposcopy referral was performed; “N” indicates that colposcopy referral was not performed; LSIL, low-grade squamous intraepithelial lesion; HSIL, high-grade squamous intraepithelial lesion.
