# Supplementary material for: Genetic Variation of HPV53 and the Identification of T-Cell Epitopes
Source: Microorganisms. 2026 Jun 24;14(7):1395. doi: 10.3390/microorganisms14071395 (PMC13414063; doi:10.3390/microorganisms14071395)
Supplement: Supplementary file 1 [file microorganisms-14-01395-s001.zip › Table S5.xlsx]

## Sheet: Table S5
Table S5. Differences among HPV53 lineages and sublineages (mean ± standard deviation)
Alpha-6, HPV53	A	B	C	D1	D2	D3	D4
A	0.28±0.16
B	1.81±0.07	0.26±0.21
C	1.56±0.04	1.86±0.04	0.11±0.08
D1	1.65±0.02	1.89±0.01	0.87±0.02	0.06±0.02
D2	1.54±0.04	1.83±0.04	0.76±0.04	0.26±0.04	0.16±0.04
D3	1.58±0.02	1.93±0.03	0.88±0.03	0.41±0.03	0.36±0.05	0.08±0.07
D4	1.62±0.02	1.99±0.01	0.91±0.02	0.46±0.02	0.40±0.02	0.37±0.03	0.1±0.01
