# Supplementary material for: Genetic Variation of HPV53 and the Identification of T-Cell Epitopes
Source: Microorganisms. 2026 Jun 24;14(7):1395. doi: 10.3390/microorganisms14071395 (PMC13414063; doi:10.3390/microorganisms14071395)
Supplement: Supplementary file 1 [file microorganisms-14-01395-s001.zip › Table S6.xlsx]

## Sheet:  Table S6
Table S6. Variations across the 89 complete HPV53 genome sequences.
		E6																													E7							E1
		0	0	0	0	0	0	0	0	0	0	0	0	0	0	0	0	0	0	0	0	0	0	0	0	0	0	0	0		0	0	0	0	0	0		0	0	0	0	0	1	1	1	1	1	1	1
		1	1	1	1	1	1	1	1	1	1	2	2	2	2	2	2	2	3	3	3	3	3	3	3	3	3	4	5		6	7	8	8	8	8		9	9	9	9	9	0	0	1	2	2	2	2
		1	1	2	2	3	5	5	7	7	8	1	2	3	3	5	5	6	0	0	0	1	4	5	5	8	9	1	2		9	5	0	1	2	4		1	1	3	6	8	2	9	2	0	0	2	3
		0	2	7	9	1	2	8	4	5	8	5	4	0	3	6	7	1	2	5	8	7	5	0	2	2	5	2	1		5	4	3	6	3	3		5	8	0	0	6	6	0	1	0	5	4	3
X74482	A	T	A	C	G	A	C	A	A	A	G	G	G	G	A	C	A	C	C	A	C	A	T	C	A	C	A	C	C		C	A	T	T	T	G		T	T	C	A	C	G	T	C	G	C	T	A
53YN17	A	.	.	.	.	.	.	.	.	.	.	.	.	.	.	.	.	.	.	.	.	.	.	T	.	A	.	.	.		.	.	.	.	.	.		.	.	.	.	.	.	.	.	.	.	.	.
53YN14	A	.	.	.	.	.	.	.	.	C	.	A	.	.	.	.	.	.	.	.	.	.	.	.	.	.	.	.	.		.	.	.	.	.	.		.	.	.	.	.	.	.	.	.	.	.	.
53YN15	A	.	.	.	.	.	.	.	.	C	.	A	.	.	.	.	.	.	.	.	.	.	.	.	.	.	.	.	.		.	.	.	.	.	.		.	.	.	.	.	.	G	.	.	.	.	.
53YN08	A	.	.	.	.	.	.	.	.	C	.	.	.	.	.	.	.	.	.	.	.	.	.	.	.	.	.	.	.		.	.	.	.	.	.		.	.	.	.	.	.	.	.	.	.	.	.
53YN84	A	.	.		.	.	.	.	.	C		.	.	.	.	.	.	.	.	.	.	.	.	.	.	.	.	.	.		.	.	.	.	.	.		.	.	.	.	.	.	.	.	.	.	.	.
53YN34	A	.	.	.	.	.	.	.	.	C	.	.	.	.	.	.	.	.	.	.	.	.	.	.	.	.	.	.	.		.	.	.	.	.	.		.	.	.	.	.	.	.	.	.	.	.	.
53YN60	A	.	.	.	.	.	.	.	.	C	.	.	.	.	.	.	.	.	.	.	.	.	.	.	.	.	.	.	.		.	.	.	.	.	.		.	.	.	.	.	.	.	.	.	.	.	.
53YN79	A	.	.	.	.	.	.	.	.	C		.	.	.	.	.	.	.	.	.	.	.	.	.	.	.	.	.	.		.	.	.	.	.	.		.	.	.	.	.	.	.	.	.	T		.
53YN88	A	.	.		.	.	.	.	.	C		.	.	.	.	.	.	.	.	.	.	.	.	.	.	.	.	.	.		.	.	.	G	.	.		.	.	.	.	.	.	.	.	.	.	.	.
53YN38	A	.	.	T	.	.	.	.	.	C	.	.	.	.	.	.	.	.	.	.	.	.	.	.	.	.	.	.	.		.	.	.	.	.	.		.	.	.	.	.	.	.	.	.	.	.	.
53YN22	A	.	.	.	.	.	.	.	.	C	.	.	.	.	.	.	.	.	.	.	.	.	.	.	.	.	.	.	.		.	.	.	.	.	.		.	.	.	.	.	.	.	.	.	.	.	.
53YN40	A	.	.	.	.	.	.	.	.	C	.	A	.	.	.	.	.	.	.	.	.	.	.	.	.	.	.	.	.		.	.	.	.	.	.		.	.	.	.	.	.	.	.	.	.	.	.
53YN02	A	.	.	.	.	.	.	.	.	C	.	A	.	.	.	.	.	.	.	.	.	.	.	.	.	.	.	.	.		.	.	.	.	.	.		.	.	.	.	.	.	.	.	.	.	.	.
53YN46	A	.	.	.	.	.	.	.	.	C	.	A	.	.	.	.	.	.	.	.	.	.	.	.	.	.	.	.	.		.	.	.	.	.	.		.	.	.	.	.	.	.	.	.	.	.	.
53YN39	A	.	.	.	.	.	.	.	.	C	.	A	.	.	.	.	.	.	.	.	.	.	.	.	.	.	.	.	.		.	.	.	.	.	.		.	.	.	.	.	.	.	.	.	.	.	.
53YN41	A	.	.	.	.	.	.	.	.	C	.	A	.	.	.	.	.	.	.	.	.	.	.	.	.	.	.	.	.		.	.	.	.	.	.		.	.	.	.	.	.	.	.	.	.	.	.
53YN74	A	.	.	.	.	G	.	.	.	C	.	A	.	.	.	.	.	.	.	.	.	.	.	.	.	.	.	.	.		.	.	.	.	.	.		.	.	.	.	.	.	.	.	.	.	.	.
53YN52	A	.	.	.	.	G	.	.	.	C	.	A	.	.	.	.	.	.	.	.	.	.	.	.	.	.	.	.	.		.	.	.	.	.	.		.	.	.	.	.	.	.	.	A	.	.	.
53YN18	A	.	.	.	.	G	.	.	.	C	.	A	.	.	.	.	.	.	.	.	.	.	.	.	.	.	.	.	.		.	.	.	.	.	.		.	.	.	.	.	.	.	.	.	.	.	.
53YN42	A	.	.	.	.	G	.	.	.	C	.	A	.	.	.	.	.	.	.	.	.	.	.	.	.	.	.	.	.		.	.	.	.	.	.		.	.	.	.	.	.	.	.	.	.	.	.
53YN51	A	.	.	.	.	G	.	.	.	C	.	A	.	.	.	.	.	.	.	.	.	.	.	.	.	.	.	.	.		.	.	.	.	.	.		.	.	.	.	.	.	.	.	.	.	.	.
53YN58	A	.	.	.	.	G	.	.	.	C	.	A	.	.	.	.	.	.	.	.	.	.	.	.	.	.	.	.	.		.	.	.	.	.	.		.	.	.	.	.	.	.	.	.	.	.	.
53YN01	A	.	.	.	.	.	.	.	.	C	A	.	.	.	.	.	.	.	.	.	T	.	.	.	.	.	.	.	.		.	.	.	.	.	.		.	.	.	.	.	.	.	T	.	.	C	.
53YN20	A	.	.	.	.	.	.	.	.	C	A	.	.	.	.	.	.	.	.	.	T	.	.	.	.	.	.	.	.		.	.	.	.	.	.		.	.	.	G	.	.	.	T	.	.	C	.
53YN50	A	.	.	.	.	.	.	.	.	C	A	.	.	.	.	.	.	.	.	.	T	.	.	.	.	.	.	.	.		.	.	.	.	.	.		.	.	.	G	.	.	.	T	.	.	C	.
53YN07	A	.	.	.	.	.	.	.	.	C	A	.	.	.	.	.	.	.	.	.	T	.	.	.	.	.	.	.	.		.	.	.	.	.	.		.	.	.	G	.	.	.	T	.	.	C	.
53YN56	A	.	.	.	.	.	.	.	.	C	A	.	.	.	.	.	.	.	.	.	T	.	.	.	.	.	.	.	.		.	.	.	.	.	.		.	.	.	G	.	.	.	T	.	.	C	.
53YN57	A	.	.	.	.	.	.	.	.	C	A	.	.	.	.	.	.	.	.	.	T	.	.	.	.	.	.	.	.		.	.	.	.	.	.		.	.	.	G	.	.	.	T	.	.	C	.
53YN05	A	.	.	.	.	.	.	.	.	C	A	.	.	.	.	.	.	.	.	.	T	.	.	.	.	.	.	.	.		.	.	.	.	.	.		.	.	.	G	.	.	.	T	.	.	C	.
53YN54	A	.	.	.	.	.	.	.	.	C	A	.	.	.	.	.	.	.	T	.	T	G	.	.	.	.	.	.	.		.	.	.	.	.	.		.	.	.	G	.	.	.	T	.	.	C	.
53YN73	A	.	.	.	.	.	.	.	.	C	A	.	.	.	.	.	.	.	.	.	T	G	.	.	.	.	.	.	.		.	.	.	.	.	.		.	.	.	G	.	.	.	T	.	.	C	.
53YN48	A	.	.	.	.	.	.	.	.	C	.	A	.	.	.	.	.	.	.	.	.	.	.	.	.	.	.	.	.		.	.	.	.	.	.		.	.	.	.	.	.	.	.	.	.	.	.
53YN89	C	C	.	.	.	G	T	.	.	.	.	.	.	T	.	.	.	T	.	G	.	.	.	.	.	.	.	.	.		.	.	.	.	.	.		G	.	.	.	.	.	.	T	.	.	.	.
53YN65	C	C	.	.	.	G	T	.	.	.	.	.	.	T	.	.	.	T	.	G	.	.	.	.	.	.	.	.	.		.	.	.	.	.	.		G	.	.	.	.	.	.	T	.	.	.	.
53YN85	C	C	.		.	G	T	.	.	.	.	.	.	T	.	.	.	T		G	.	.	.	.	.	.	.	.	.		.	.	.	.	.	.		G	.	.	.	.	.	.	T	.	.	.	.
53YN35	C	C	.	.	.	G	T	.	.	.	.	.	.	T	.	.	.	T	.	G	.	.	.	.	.	.	.	.	.		.	.	.	.	.	.		G	.	.	.	.	.	.	T	.	.	.	.
53YN70	C	C	.	.	.	G	T	.	.	.	.	.	.	T	.	.	.	T	.	G	.	.	.	.	.	.	.	.	.		.	.	.	.	.	.		G	.	.	.	.	.	.	T	.	.	.	.
53YN10	C	C	.	.	.	G	T	.	.	.	.	.	.	T	.	.	.	T	.	G	.	.	.	.	.	.	.	.	.		.	.	.	.	.	.		G	.	.	.	.	.	.	T	.	.	.	.
53YN55	C	C	.		.	G	T	.	.	.	.	.	.	T	.	.	.	T		G	.	.	.	.	.	.	.	.	.		.		.	.	.	.		G	.	.	.	.	.	.	T	.	.	.	.
53YN28	C	.	.	.	.	G	T	.	.	.	.	.	.	T	.	.	.	T	.	G	.	.	.	.	.	.	.	.	.		.	.	.	.	.	A		G	.	.	.	.	.	.	T	.	.	.	.
53YN13	C	.	.	.	.	G	T	.	.	.	.	.	.	T	.	.	.	T	.	G	.	.	.	.	.	.	.	.	.		.	.	.	.	.	A		G	.	.	.	.	.	.	T	.	.	.	.
53YN75	C	.	.	.	.	G	T	.	.	.	.	.	.	T	.	.	.	T	.	G	.	.	.	.	.	.	.	.	.		.	.	.	.	.	A		G	G	.	.	.	.	.	T	.	.	.	.
53YN49	C	.	.	.	.	G	T	.	.	.	.	.	.	T	.	.	.	T	.	G	.	.	.	.	.	.	.	.	.		.	.	.	.	.	A		G	.	.	.	.	.	.	T	.	.	.	.
53YN44	C	C	.	.	.	G	T	.	.	.	.	.	A	T	.	.	.	T	.	G	.	.	.	.	.	.	.	.	.		.	.	.	.	.	.		G	.	.	.	.	.	.	T	.	.	.	.
53YN66	D1	.	G	.	C	G	T	C	C	.	.	.	.	T	.	A		T	.	.	.	.	C	.	.	.	.	T	.		T	.	C	.	G	.		G	.	T	.	.	.	.	T	.	.	.	.
53YN59	D1	.	G	.	C	G	T	C	C	.	.	.	.	T	.	A		T	.	.	.	.	C	.	.	.	.	T	.		T	.	C	.	G	.		G	.	T	.	.	.	.	T	.	.	.	.
53YN33	D1	.	G	.	C	G	T	C	C	.	.	.	.	T	.	A		T	.	.	.	.	C	.	.	.	.	T	.		T	.	C	.	G	.		G	.	T	.	.	.	.	T	.	.	.	.
53YN37	D1	.	G	.	C	G	T	C	C	.	.	.	.	T	.	A		T	.	.	.	.	C	.	.	.	.	T	.		T	.	C	.	G	.		G	.	T	.	.	.	.	T	.	.	.	.
53YN78	D1	.	G		C	G	T	C	C	.	.	.	.	T		A	.	T	.	.	.	.	C	.	.	.	.	T			T		C	.	G			G	.	T	.	.	.	.	T	.	.	.	.
53YN53	D1	.	G	.	C	G	T	C	C	.	.	.	.	T	.	A		T	.	.	.	.	C	.	.	.	.	T	.		T	.	C	.	G	.		G	.	T	.	.	.	.	T	.	.	.	.
53YN24	D1	.	G	.	C	G	T	C	C	.	.	.	.	T	.	A		T	.	.	.	.	C	.	.	.	C	T	.		T	.	C	.	G	.		G	.	T	.	.	.	.	T	.	.	.	.
53YN87	D1	.	G		C	G	T	C	C	.	.	.	.	T		A	.	T	.	.	.	.	C	.	.	.	.	T	.		T		C	.	G			G	.	T	.	.	.	.	T	.	.	.	.
53YN62	D1	.	G	.	C	G	T	C	C	.	.	.	.	T	.	A		T	.	.	.	.	C	.	.	.	.	T	.		T	.	C	.	G	.		G	.	T	.	.	.	.	T	.	.	.	.
53YN03	D1	.	G	.	C	G	T	C	C	.	.	.	.	T	.	A		T	.	.	.	.	C	.	.	.	.	T	.		T	.	C	.	G	.		G	.	T	.	.	.	.	T	.	.	.	.
53YN19	D1	.	G	.	C	G	T	C	C	.	.	.	.	T	.	A		T	.	.	.	.	C	.	.	.	.	T	.		T	.	C	.	G	.		G	.	T	.	.	.	.	T	.	.	.	.
53YN64	D1	.	G	.	C	G	T	C	C	.	.	.	.	T	.	A		T	.	.	.	.	C	.	.	.	.	T	.		T	.	C	.	G	.		G	.	T	.	.	.	.	T	.	.	.	.
53YN47	D1	.	G	.	C	G	T	C	C	.	.	.	.	T	.	A		T	.	.	.	.	C	.	.	.	.	T	.		T	.	C	.	G	.		G	.	T	.	.	.	.	T	.	.	.	.
53YN29	D1	.	G	.	C	G	T	C	C	.	.	.	.	T	.	A		T	.	.	.	.	C	.	.	.	.	T	.		T	.	C	.	G	.		G	.	T	.	.	.	.	T	.	.	.	.
53YN76	D1	.	G	.	C	.	T	.	.	.	.	.	.	.	.	A		T	.	.	.	.	C	.	.	.	.	T	.		T	.	C	.	G	.		G	.	T	.	.	.	.	T	.	.	.	.
53YN77	D2	.	G	.	C	.	T	C	.	.	.	.	.	T	.	A		T	.	.	.	.	.	.	.	.	.	T	.		.	.	.	.	G	.		G	.	T	.	.	.	.	T	.	.	.	.
53YN86	D2	.	G		C	G	T	C	.	.	.	.	.	T		A	G	T	.	.	.	.	.	.	.	.	.	T	.		.	.	.	.	G	.		G	.	T	.	.	.	.	T	.	.	.	.
53YN11	D2	.	G	.	C	G	T	C	.	.	.	.	.	T	.	A		T	.	.	.	.	.	.	.	.	.	T	.		.	.	.	.	G	.		G	.	T	.	.	.	.	T	.	.	.	.
53YN82	D2	.	G		C	G	T	.	.	.	.	.	.	T		A	.	T	.	.	.	.	.	.	.	.	.	T	.		.	.	.	.	G	.		G	.	T	.	.	.	.	T	.	.	.	.
53YN67	D2	.	G	.	C	G	T	C	.	.	.	.	.	T	.	A		T	.	.	.	.	.	.	.	.	.	T	.		.	.	.	.	G	.		G	.	T	.	.	A	.	T	.	.	.	.
53YN43	D2	.	G	.	C	G	T	C	.	.	.	.	.	T	.	A		T	.	.	.	.	.	.	.	.	.	T	.		.	.	.	.	G	.		G	.	T	.	.	.	.	T	.	.	.	.
53YN04	D2	.	G		C	G	T	C	.	.	.	.	.	T		A	.	T	.	.	.	.	.	.	.	.	.	T	.		.	.	.	.	G	.		G	.	T	.	.	.	.	T	.	.	.	.
53YN26	D2	.	G	.	C	G	T	C	.	.	.	.	.	T	.	A		T	.	.	.	.	.	.	.	.	.	T	.		.	.	.	.	G	.		G	.	T	.	.	.	.	T	.	.	.	.
53YN61	D2	.	G	.	C	G	T	C	.	.	.	.	.	T	.	A		T	.	.	.	.	.	.	.	.	.	T	.		.	.	.	.	G	.		G	.	T	.	.	.	.	T	.	.	.	.
53YN83	D2	.	G		C	G	T	C	.	.	.	.	.	T		A	.	T	.	.	.	.	.	.	.	.	.	T	.		.	.	.	.	G	.		G	.	T	.	T	.	.	T	.	.	.	.
53YN27	D2	.	G	.	C	G	T	C	.	.	.	.	.	T	.	A		T	.	.	.	.	.	.	.	.	.	T	.		.	.	.	.	G	.		G	.	T	.	.	.	.	T	.	.	.	.
53YN16	D2	.	G	.	C	G	T	C	.	.	.	.	.	T	.	A		T	.	.	.	.	.	.	.	.	.	T	.		.	.	.	.	G	.		G	.	T	.	.	.	.	T	.	.	.	.
53YN06	D2	.	G	.	C	G	T	C	.	.	.	.	.	T	.	A		T	.	.	.	.	.	.	.	.	.	T	.		.	.	.	.	G	.		G	.	T	.	.	.	.	T	.	.	.	.
53YN45	D2	.	G	.	C	G	T	C	.	.	.	.	.	T	.	A		T	.	.	.	.	.	.	.	.	.	T	.		.	.	.	.	G	.		G	.	T	.	.	.	.	T	.	.	.	.
53YN69	D2	.	G	.	C	G	T	C	.	.	.	.	.	T	.	A		T	.	.	.	.	.	.	.	.	.	T	.		.	.	.	.	G	.		G	.	T	.	.	.	.	T	.	.	.	.
53YN30	D2	.	G	.	C	G	T	C	.	.	.	.	.	T	.	A		T	.	.	.	.	.	.	.	.	.	T	.		.	.	.	.	G	.		G	.	T	.	.	.	.	T	.	.	.	.
53YN21	D2	.	G	.	C	G	T	C	.	.	.	.	.	T	.	A		T	.	.	.	.	.	.	.	.	.	T	.		.	.	.	.	G	.		G	.	T	.	.	.	.	T	.	.	.	.
53YN12	D2	.	G	.	C	G	T	C	.	.	.	.	.	T	.	A		T	.	.	.	.	.	.	.	.	.	T	T		.	.	.	.	G	.		G	.	T	.	.	.	.	T	.	.	.	.
53YN71	D2	.	G	.	C	G	T	C	.	.	.	.	.	T	.	A		T	.	.	.	.	.	.	G	.	.	T	.		.	.	.	.	G	.		G	.	T	.	.	.	.	T	.	.	.	.
53YN25	D2	.	G	.	C	G	T	C	.	.	.	.	.	T	.	A		T	.	.	.	.	.	.	.	.	.	T	.		.	.	.	.	G	.		G	.	T	.	.	.	.	T	.	.	.	.
53YN09	D3	.	G	.	.	G	T	C	.	.	.	.	.	T	.	A		T	.	.	.	.	.	.	.	.	.	.	.		.	.	.	.	G	.		G	.	T	.	.	.	.	T	.	.	.	C
53YN72	D3	.	G	.	.	G	T	C	.	.	.	.	.	T	C	A		T	.	.	.	.	.	.	.	.	.	.	.		.	C	.	.	G	.		G	.	T	.	.	.	.	T	.	.	.	C
53YN31	D3	.	G	.	.	G	T	C	.	.	.	.	.	T	.	A		T	.	.	.	.	.	.	.	.	.	.	.		.	.	.	.	G	.		G	.	T	.	.	.	.	T	.	.	.	C
53YN63	D3	.	G	.	.	G	T	C	.	.	.	.	.	T	.	A		T	.	.	.	.	.	.	.	.	.	.	.		.	.	.	.	G	.		G	.	T	.	.	.	.	T	.	.	.	C
53YN68	D3	.	G	.	.	G	T	C	.	.	.	.	.	T	.	A		T	.	.	.	.	.	.	.	.	.	.	.		.	.	.	.	G	.		G	.	T	.	.	.	.	T	.	.	.	C
53YN36	D3	.	G		.	G	T	C	.	.	.	.	.	T		A	.	T	.	.	.	.	.	.	.	.	.	.	.		.	.	.	.	G	.		G	.	T	.	.	.	.	T	.	.	.	C
53YN80	D3	.	G		.	G	T	C	.	.	.	.	.	T		A	.	T	.	.	.	.	.	.	.	.	.	.	.		.	.	.	.	G	.		G	.	T	.	.	.	.	T	.	.	.	C
53YN32	D3	.	G	.	C	G	T	C	.	.	.	.	.	T	.	A		T	.	.	.	.	.	.	.	.	.	.	.		.	.	.	.	G	.		G	.	T	.	.	.	.	T	.	.	.	.
53YN81	D4	.	G	.	.	G	T	C	.	.	.	.	.	T		A	.	T	.	.	.	.	.	.	.	.	.	.	.		.	.	.	.	G	.		G	.	T	.	.	.	.	T	.	.	.	.
53YN23	D4	.	G	.	.	G	T	C	.	.	.	.	.	T	.	A		T	.	.	.	.	.	.	.	.	.	.	.		.	.	.	.	G	.		G	.	T	.	.	.	.	T	.	.	.	.
		E6																													E7							E1
			0	0	0				0							0							0		0		0	1				0	0	0	0	0		0	0			0		0	0		1		1
			0	0	1				2							5							8		8		9	0				6	7	8	8	9		0	0			3		6	7		0		1
			4	9	0				5							2							2		4		8	4				2	9	3	5	2		8	9			2		7	7		5		4
X74482	A		Q	T	E				K							T							Y		N		K	S				E	S	L	I	G		D	D			S		L	T		A		E
53YN17	A		.	.	.				.							.							.		.		.	.				.	.	.	.	.		.	.			.		.	.		.		.
53YN14	A		.	.	.				T							.							.		.		.	.				.	.	.	.	.		.	.			.		.	.		.		.
53YN15	A		.	.	.				T							.							.		.		.	.				.	.	.	.	.		.	.			.		V	.		.		.
53YN08	A		.	.	.				T							.							.		.		.	.				.	.	.	.	.		.	.			.		.	.		.		.
53YN84	A		.	.	.				T							.							.		.		.	.				.	.	.	.	.		.	.			.		.	.		.		.
53YN34	A		.	.	.				T							.							.		.		.	.				.	.	.	.	.		.	.			.		.	.		.		.
53YN60	A		.	.	.				T							.							.		.		.	.				.	.	.	.	.		.	.			.		.	.		.		.
53YN79	A		.	.	.				T							.							.		.		.	.				.	.	.	.	.		.	.			.		.	.		V		.
53YN88	A		.	.	.				T							.							.		.		.	.				.	.	R	.	.		.	.			.		.	.		.		.
53YN38	A		.	I	.				T							.							.		.		.	.				.	.	.	.	.		.	.			.		.	.		.		.
53YN22	A		.	.	.				T							.							.		.		.	.				.	.	.	.	.		.	.			.		.	.		.		.
53YN40	A		.	.	.				T							.							.		.		.	.				.	.	.	.	.		.	.			.		.	.		.		.
53YN02	A		.	.	.				T							.							.		.		.	.				.	.	.	.	.		.	.			.		.	.		.		.
53YN46	A		.	.	.				T							.							.		.		.	.				.	.	.	.	.		.	.			.		.	.		.		.
53YN39	A		.	.	.				T							.							.		.		.	.				.	.	.	.	.		.	.			.		.	.		.		.
53YN41	A		.	.	.				T							.							.		.		.	.				.	.	.	.	.		.	.			.		.	.		.		.
53YN74	A		.	.	.				T							.							.		.		.	.				.	.	.	.	.		.	.			.		.	.		.		.
53YN52	A		.	.	.				T							.							.		.		.	.				.	.	.	.	.		.	.			.		.	.		.		.
53YN18	A		.	.	.				T							.							.		.		.	.				.	.	.	.	.		.	.			.		.	.		.		.
53YN42	A		.	.	.				T							.							.		.		.	.				.	.	.	.	.		.	.			.		.	.		.		.
53YN51	A		.	.	.				T							.							.		.		.	.				.	.	.	.	.		.	.			.		.	.		.		.
53YN58	A		.	.	.				T							.							.		.		.	.				.	.	.	.	.		.	.			.		.	.		.		.
53YN01	A		.	.	.				T							.							.		.		.	.				.	.	.	.	.		.	.			.		.	I		.		.
53YN20	A		.	.	.				T							.							.		.		.	.				.	.	.	.	.		.	.			.		.	I		.		.
53YN50	A		.	.	.				T							.							.		.		.	.				.	.	.	.	.		.	.			.		.	I		.		.
53YN07	A		.	.	.				T							.							.		.		.	.				.	.	.	.	.		.	.			.		.	I		.		.
53YN56	A		.	.	.				T							.							.		.		.	.				.	.	.	.	.		.	.			.		.	I		.		.
53YN57	A		.	.	.				T							.							.		.		.	.				.	.	.	.	.		.	.			.		.	I		.		.
53YN05	A		.	.	.				T							.							.		.		.	.				.	.	.	.	.		.	.			.		.	I		.		.
53YN54	A		.	.	.				T							.							.		.		.	.				.	.	.	.	.		.	.			.		.	I		.		.
53YN73	A		.	.	.				T							.							.		.		.	.				.	.	.	.	.		.	.			.		.	I		.		.
53YN48	A		.	.	.				T							.							.		.		.	.				.	.	.	.	.		.	.			.		.	.		.		.
53YN89	C		.	.	.				.							.							.		.		.	.				.	.	.	.	.		E	.			.		.	I		.		.
53YN65	C		.	.	.				.							.							.		.		.	.				.	.	.	.	.		E	.			.		.	I		.		.
53YN85	C		.	.	.				.							.							.		.		.	.				.	.	.	.	.		E				.		.	I		.		.
53YN35	C		.	.	.				.							.							.		.		.	.				.	.	.	.	.		E	.			.		.	I		.		.
53YN70	C		.	.	.				.							.							.		.		.	.				.	.	.	.	.		E	.			.		.	I		.		.
53YN10	C		.	.	.				.							.							.		.		.	.				.	.	.	.	.		E	.			.		.	I		.		.
53YN55	C		.	.	.				.							.							.		.		.	.				.	.	.	.	.		E	.			.		.	I		.		.
53YN28	C		.	.	.				.							.							.		.		.	.				.	.	.	.	D		E	.			.		.	I		.		.
53YN13	C		.	.	.				.							.							.		.		.	.				.	.	.	.	D		E	.			.		.	I		.		.
53YN75	C		.	.	.				.							.							.		.		.	.				.	.	.	.	D		E	E			.		.	I		.		.
53YN49	C		.	.	.				.							.							.		.		.	.				.	.	.	.	D		E	.			.		.	I		.		.
53YN44	C		.	.	.				.							.							.		.		.	.				.	.	.	.	.		E	.			.		.	I		.		.
53YN66	D1		R	.	Q				Q							K							H		.		.	L				.	P	.	M	.		E	.			.		.	I		.		.
53YN59	D1		R	.	Q				Q							K							H		.		.	L				.	P	.	M	.		E	.			.		.	I		.		.
53YN33	D1		R	.	Q				Q							K							H		.		.	L				.	P	.	M	.		E	.			.		.	I		.		.
53YN37	D1		R	.	Q				Q							K							H		.		.	L				.	P	.	M	.		E	.			.		.	I		.		.
53YN78	D1		R	.	Q				Q							K							H		.		.	L				.	P	.	M	.		E	.			.		.	I		.		.
53YN53	D1		R	.	Q				Q							K							H		.		.	L				.	P	.	M	.		E	.			.		.	I		.		.
53YN24	D1		R	.	Q				Q							K							H		.		N	L				.	P	.	M	.		E	.			.		.	I		.		.
53YN87	D1		R	.	Q				Q							K							H		.		.	L				.	P	.	M	.		E	.			.		.	I		.		.
53YN62	D1		R	.	Q				Q							K							H		.		.	L				.	P	.	M	.		E	.			.		.	I		.		.
53YN03	D1		R	.	Q				Q							K							H		.		.	L				.	P	.	M	.		E	.			.		.	I		.		.
53YN19	D1		R	.	Q				Q							K							H		.		.	L				.	P	.	M	.		E	.			.		.	I		.		.
53YN64	D1		R	.	Q				Q							K							H		.		.	L				.	P	.	M	.		E	.			.		.	I		.		.
53YN47	D1		R	.	Q				Q							K							H		.		.	L				.	P	.	M	.		E	.			.		.	I		.		.
53YN29	D1		R	.	Q				Q							K							H		.		.	L				.	P	.	M	.		E	.			.		.	I		.		.
53YN76	D1		R	.	Q				.							K							H		.		.	L				.	P	.	M	.		E	.			.		.	I		.		.
53YN77	D2		R	.	Q				.							K							.		.		.	L				.	.	.	M	.		E	.			.		.	I		.		.
53YN86	D2		R	.	Q				.							K							.		.		.	L				.	.	.	M	.		E	.			.		.	I		.		.
53YN11	D2		R	.	Q				.							K							.		.		.	L				.	.	.	M	.		E	.			.		.	I		.		.
53YN82	D2		R	.	Q				.							K							.		.		.	L				.	.	.	M	.		E	.			.		.	I		.		.
53YN67	D2		R	.	Q				.							K							.		.		.	L				.	.	.	M	.		E	.			.		.	I		.		.
53YN43	D2		R	.	Q				.							K							.		.		.	L				.	.	.	M	.		E	.			.		.	I		.		.
53YN04	D2		R	.	Q				.							K							.		.		.	L				.	.	.	M	.		E	.			.		.	I		.		.
53YN26	D2		R	.	Q				.							K							.		.		.	L				.	.	.	M	.		E	.			.		.	I		.		.
53YN61	D2		R	.	Q				.							K							.		.		.	L				.	.	.	M	.		E	.			.		.	I		.		.
53YN83	D2		R	.	Q				.							K							.		.		.	L				.	.	.	M	.		E	.			F			I		.		.
53YN27	D2		R	.	Q				.							K							.		.		.	L				.	.	.	M	.		E	.			.		.	I		.		.
53YN16	D2		R	.	Q				.							K							.		.		.	L				.	.	.	M	.		E	.			.		.	I		.		.
53YN06	D2		R	.	Q				.							K							.		.		.	L				.	.	.	M	.		E	.			.		.	I		.		.
53YN45	D2		R	.	Q				.							K							.		.		.	L				.	.	.	M	.		E	.			.		.	I		.		.
53YN69	D2		R	.	Q				.							K							.		.		.	L				.	.	.	M	.		E	.			.		.	I		.		.
53YN30	D2		R	.	Q				.							K							.		.		.	L				.	.	.	M	.		E	.			.		.	I		.		.
53YN21	D2		R	.	Q				.							K							.		.		.	L				.	.	.	M	.		E	.			.		.	I		.		.
53YN12	D2		R	.	Q				.							K							.		.		.	L				.	.	.	M	.		E	.			.		.	I		.		.
53YN71	D2		R	.	Q				.							K							.		S		.	L				.	.	.	M	.		E	.			.		.	I		.		.
53YN25	D2		R	.	Q				.							K							.		.		.	L				.	.	.	M	.		E	.			.		.	I		.		.
53YN09	D3		R	.	.				.							K							.		.		.	.				.	.	.	M	.		E	.			.		.	I		.		D
53YN72	D3		R	.	.				.							K							.		.		.	.				D	.	.	M	.		E	.			.		.	I		.		D
53YN31	D3		R	.	.				.							K							.		.		.	.				.	.	.	M	.		E	.			.		.	I		.		D
53YN63	D3		R	.	.				.							K							.		.		.	.				.	.	.	M	.		E	.			.		.	I		.		D
53YN68	D3		R	.	.				.							K							.		.		.	.				.	.	.	M	.		E	.			.		.	I		.		D
53YN36	D3		R	.	.				.							K							.		.		.	.				.	.	.	M	.		E	.			.		.	I		.		D
53YN80	D3		R	.	.				.							K							.		.		.	.				.	.	.	M	.		E	.			.		.	I		.		D
53YN32	D3		R	.	Q				.							K							.		.		.	.				.	.	.	M	.		E	.			.		.	I		.		.
53YN81	D4		R	.	.				.							K							.		.		.	.				.	.	.	M	.		E	.			.		.	I		.		.
53YN23	D4		R	.	.				.							K							.		.		.	.				.	.	.	M	.		E	.			.		.	I		.		.
[truncated: 298 more columns]
