# Supplementary material for: Genetic Variation of HPV53 and the Identification of T-Cell Epitopes
Source: Microorganisms. 2026 Jun 24;14(7):1395. doi: 10.3390/microorganisms14071395 (PMC13414063; doi:10.3390/microorganisms14071395)
Supplement: Supplementary file 1 [file microorganisms-14-01395-s001.zip › Table S7.xlsx]

## Sheet: Table S7
Table S7. Potential HLA class I T cell antigen epitopes of HPV53.
	Reference(X74482)										Reference(X74482)									Reference(X74482)											Reference(X74482)
E6	Allele	Start position	Length	Sequence	PR	Vaxijen Score	Total Score	MHC IC50		E7	Allele	Start position	Length	Sequence	PR	Vaxijen Score	Total Score	MHC IC50		E1	Allele	Start position	Length	Sequence	PR	Vaxijen Score	Total Score	MHC IC50		E2	Allele	Start position	Length	Sequence	PR	Vaxijen Score	Total Score	MHC IC50
	HLA-A*11:01	90	9	ASLEALTKK	0.01	0.6362	-0.16	18.6			HLA-B*07:02	75	9	AVQSSTKEL	0.63	0.4585	-0.99	1040.6			HLA-A*30:01	378	10	AFLKSNMQAK	0.57	0.7205	-1.43	393.8			HLA-A*30:01	233	9	ASSSLRPGK	0.04	1.0461	-0.18	19.8
	HLA-A*30:01				0.1		-1.09	159.1			HLA-A*33:03	95	10	ELVCPLCATR	0.38	1.1833	-0.33	114.1			HLA-A*02:06	226	9	AIFGVNETL	0.14	0.6482	-0.12	200.9			HLA-A*11:01				0.07		-0.42	34.5
	HLA-A*33:03	51	9	YTDLRVVYR	0.05	1.2947	-0.08	53.6			HLA-A*02:06	92	9	GTVELVCPL	1.1	1.0665	0.06	30.7			HLA-A*02:01				0.21		-0.15	214.9			HLA-B*58:01	175	10	ATKYGCKGTW	0.36	0.9599	-0.25	137.5
	HLA-A*11:01				0.39		-0.77	264.3			HLA-A*33:03	96	9	LVCPLCATR	0.35	1.0438	0.05	57.9			HLA-A*02:01	305	9	ALYFYKTSI	0.28	0.6921	-0.34	62.1			HLA-A*02:06	343	9	AVNNSYITV	0.12	0.7525	-1.19	386.9
	HLA-A*11:01	90	10	ASLEALTKKK	0.08	1.0045	-0.49	55			HLA-A*33:03	96	10	LVCPLCATRR	1.1	1.1282	-0.52	199.4			HLA-A*02:06				0.97		-1.11	371.8			HLA-A*30:01				0.38		-0.67	118.5
	HLA-A*33:03	45	11	EVYNFAYTDLR	0.16	1.3742	-0.14	50.7			HLA-A*02:01	89	8	MLMGTVEL	0.74	0.9718	0.24	60.3			HLA-A*11:01	402	9	AQQQQMNMK	0.3	1.0881	-1.41	398.4			HLA-A*02:01				0.47		-1.19	386.9
	HLA-A*11:01	89	10	GASLEALTKK	0.18	0.5205	-0.97	97.3			HLA-A*02:06				2		-0.32	215.7			HLA-A*11:01	303	8	AVALYFYK	0.58	0.461	-0.52	35.3			HLA-A*11:01	343	12	AVNNSYITVVYK	0.13	0.841	-0.23	25
	HLA-B*58:01	40	10	ALTASEVYNF	0.79	0.6235	-0.04	334			HLA-A*02:01	89	9	MLMGTVELV	0.06	0.8104	0.57	4.1			HLA-A*24:02	472	9	CFAMSLINF	0.51	1.5299	0.23	183.6			HLA-A*30:01				0.99		-1.34	321.2
	HLA-A*33:03	50	10	AYTDLRVVYR	0.18	1.2519	-0.09	82.4			HLA-A*02:06				0.1		0.54	4.3			HLA-A*33:03	560	10	DAKLRYLHSR	0.48	0.601	-0.7	208.2			HLA-A*30:01	35	9	AVRQENVIY	0.25	0.9211	0.13	495.1
	HLA-A*11:01				0.84		-0.63	287.3			HLA-A*02:07				0.2		-1.13	202			HLA-A*33:03	425	10	DWKPIVQFLR	0.21	0.6948	-0.58	128			HLA-B*15:02				0.07		0.6	167.4
	HLA-A*33:03	102	8	DLSIRCYR	0.8	2.246	-0.54	115			HLA-A*02:01	89	12	MLMGTVELVCPL	2	1.0021	0.25	20.3			HLA-A*02:06	202	9	FGIPFSELV	0.47	0.5314	-0.54	41			HLA-A*11:01	35	10	AVRQENVIYY	0.63	0.7444	0.03	425.4
	HLA-A*02:06	49	9	FAYTDLRVV	0.36	1.7729	-0.41	64			HLA-A*11:01	73	9	QLAVQSSTK	0.78	0.7646	-1.4	281.3			HLA-A*02:06	228	10	FGVNETLAEA	0.77	0.4133	-1.23	85.7			HLA-A*30:01	35	11	AVRQENVIYYK	0.15	0.8443	-0.78	81
	HLA-C*03:03				0.05		0.41	9.6			HLA-A*02:01	88	9	QMLMGTVEL	0.24	0.6432	0.31	47.7			HLA-B*15:02				0.14		0.56	89			HLA-A*11:01				0.33		-0.8	85.5
	HLA-C*03:04				0.05		0.41	9.6			HLA-A*02:06				0.57		0.02	92.3			HLA-A*02:01	575	9	FLNPFPIDV	0.01	0.5876	0.36	3.9			HLA-B*07:02	195	9	CPDSVSSTF	0.19	0.4476	-0.36	356.4
	HLA-C*03:02				0.11		0.33	11.7			HLA-A*02:01	88	10	QMLMGTVELV	0.91	0.5627	-0.28	26.9			HLA-A*02:06				0.03		0.02	8.6			HLA-A*11:01	99	9	ESMWYTEPK	0.63	0.4428	-0.57	20.3
	HLA-C*08:01				0.14		-0.68	118.2			HLA-A*02:06	87	10	QQMLMGTVEL	1.5	0.6835	-0.25	188.3			HLA-A*02:01	432	10	FLRYQGVEFI	0.37	0.4237	0.12	17.6			HLA-A*33:03	86	10	EYNMEEWTLR	0.16	0.5726	-0.52	92.7
	HLA-B*15:02				0.09		1.45	35.2			HLA-A*02:01	87	11	QQMLMGTVELV	0.97	0.6052	-1	153.5			HLA-C*06:02				0.45		-0.77	137			HLA-A*02:01	362	11	FLDIVKIPPSV	0.14	0.4636	-0.85	74.9
	HLA-C*03:02				0.02		1.81	15.1			HLA-A*02:06				1.2		-1.18	231.6			HLA-A*33:03	393	9	GIMCRHYKR	0.44	2.0126	0.28	28.5			HLA-A*02:06				0.35		-1.37	243.5
	HLA-A*33:03	49	11	FAYTDLRVVYR	0.47	1.5957	-0.18	93.9			HLA-A*11:01	72	10	VQLAVQSSTK	0.98	0.7465	-1.26	248.8			HLA-B*58:01	250	9	HMQCLTCTW	0.73	1.2035	0.17	56.2			HLA-A*02:01	362	13	FLDIVKIPPSVSL	0.17	0.638	-0.2	133.4
	HLA-C*03:02				2		0.23	207			HLA-A*02:06	11	9	YIIELIPQT	0.05	0.5764	-0.36	10			HLA-A*33:03	18	9	HVEAIVKKR	0.08	1.0021	-0.59	198.8			HLA-A*02:06				0.52		-0.53	285
	HLA-A*33:03	134	12	HMWTGSCLTCWR	1.8	0.5166	-0.2	76.9			HLA-A*02:01				0.12		-0.96	39.2			HLA-B*58:01	441	9	ISFLSYFKL	0.61	0.8659	-0.22	152.3			HLA-B*58:01	328	10	FVTVSSTYHW	0.06	1.0196	1.06	5.5
	HLA-A*11:01	17	9	HQLCEVVNK	0.59	0.8116	-1	169.5			HLA-A*02:06	11	11	YIIELIPQTEI	0.37	0.5511	-0.01	24.8			HLA-C*03:03				0.58		-0.56	331.2			HLA-A*11:01	179	12	GCKGTWEVHMGK	0.89	0.4204	-1.31	179.6
	HLA-B*58:01				0.25		0.39	126.1			HLA-A*02:01				0.6		-0.45	67.9			HLA-C*03:04				0.58		-0.56	331.2			HLA-B*58:01	123	14	GSKDNRAEYVVWKW	0.99	0.8213	-0.76	364.2
	HLA-A*30:01	68	9	KFCLLFYSK	0.9	1.0569	-1.15	236.2			HLA-A*02:06	11	13	YIIELIPQTEIDL	1.5	0.7418	-0.08	60.3			HLA-A*24:02	486	10	ISYVNSHSHF	0.06	0.7856	0.23	170.5			HLA-A*11:01	182	9	GTWEVHMGK	0.01	0.4944	0.02	9.9
	HLA-B*58:01	38	12	KKALTASEVYNF	0.81	0.4401	0.21	193			HLA-A*02:01				1.7		-0.6	201.7			HLA-B*58:01				0.3		0.6	72.5			HLA-A*30:01				0.14		-1.04	115.2
	HLA-A*30:01	79	9	KLRYYNCSV	1.4	0.5017	0.09	14.8													HLA-C*03:02				0.5		0.16	198.8			HLA-A*11:01	229	10	GTYEASSSLR	0.15	0.5091	-0.34	76.7
	HLA-A*02:01	99	9	KLSDLSIRC	0.26	2.769	-1.35	407.4													HLA-A*24:02	197	10	KFKDIFGIPF	0.43	0.4926	-0.27	295.5			HLA-A*11:01	229	13	GTYEASSSLRPGK	0.35	0.7684	-1.13	173.2
	HLA-A*33:03				1.3		-0.82	277													HLA-A*30:01	537	9	KHKQLVQIK	0.3	1.1258	-1.48	395.4			HLA-A*11:01	298	11	GYKTAPVVHIK	0.16	1.4022	-1.16	204.7
	HLA-A*11:01	119	9	KQLHCDYKK	1.1	0.6948	-1.43	452.5													HLA-A*30:01	298	9	KIRSPAVAL	0.02	0.4428	0.84	17.4			HLA-B*58:01	324	14	HKQLFVTVSSTYHW	0.55	0.5723	0.7	13.5
	HLA-C*06:02				0.01		-0.78	116.8													HLA-B*07:02				0.03		0.9	15.1			HLA-B*40:01	73	10	IELQIALESL	0.18	1.1287	0.15	61.5
	HLA-C*07:02				0.04		-0.97	180.2													HLA-A*30:01	298	11	KIRSPAVALYF	0.84	0.4627	-0.13	368.9			HLA-B*07:02	368	9	IPPSVSLVL	0.09	0.9339	-0.33	169.2
	HLA-B*40:01	92	9	LEALTKKKL	0.15	0.6438	-0.52	379.2													HLA-A*24:02	193	10	KLYCKFKDIF	0.69	1.0532	-0.17	432.7			HLA-A*24:02	193	11	IYCPDSVSSTF	0.02	0.4858	0.23	163.3
	HLA-B*40:01	28	9	LELQLGCVF	0.58	2.2354	0.45	133.3													HLA-B*58:01	470	11	KSCFAMSLINF	0.75	1.1387	0.21	207.2			HLA-A*30:01	42	12	IYYKARENNMTK	0.9	0.629	-0.91	138.3
	HLA-B*13:01				1.8		-0.1	474.2													HLA-B*58:01	470	12	KSCFAMSLINFF	0.79	0.5963	0.69	67.8			HLA-A*30:01	45	10	KARENNMTKL	0.62	0.4077	0.33	42.5
	HLA-A*11:01	71	9	LLFYSKVRK	0.39	0.4773	-0.41	49.5													HLA-B*58:01	214	10	KSDSTCCHDW	0.29	0.7762	-0.02	37.6			HLA-B*58:01	34	10	KAVRQENVIY	0.58	0.5928	0.26	344
	HLA-A*11:01	30	9	LQLGCVFCK	1.2	1.725	-0.64	70.2													HLA-A*30:01	381	9	KSNMQAKYV	0.63	1.1664	-0.64	68			HLA-B*58:01	125	12	KDNRAEYVVWKW	0.64	0.6186	-0.42	143.7
	HLA-A*33:03	100	10	LSDLSIRCYR	1.2	1.9364	0.19	22.9													HLA-A*30:01	381	10	KSNMQAKYVK	0.33	0.7991	-0.59	63.7			HLA-A*11:01	181	10	KGTWEVHMGK	0.16	0.6832	-0.61	35.2
	HLA-B*58:01	41	9	LTASEVYNF	0.09	0.5791	0.96	31.6													HLA-A*11:01				0.75		-0.74	90.5			HLA-A*30:01				0.33		-1.19	133
	HLA-C*03:02	48	11	NFAYTDLRVVY	1.3	1.8485	0.49	348.5													HLA-B*58:01	310	11	KTSISNISDVY	0.55	0.6396	0.03	499.2			HLA-A*02:06	367	9	KIPPSVSLV	0.07	0.8344	-1.07	145
	HLA-A*33:03	48	12	NFAYTDLRVVYR	0.58	1.7554	-0.08	82.7													HLA-A*02:01				0.02		0.29	49.3			HLA-A*02:01				0.15		-1.07	145
	HLA-B*07:02	12	8	RPRTLHQL	0.02	0.7196	0.55	20													HLA-A*02:06				0.06		-0.29	190.5			HLA-B*07:02	367	10	KIPPSVSLVL	0.22	0.7254	-0.41	316.4
	HLA-B*07:02	12	9	RPRTLHQLC	0.15	0.9593	-0.79	58.7													HLA-C*08:01				0.02		-0.3	193.5			HLA-B*58:01	325	13	KQLFVTVSSTYHW	0.15	0.5513	0.95	9.5
	HLA-B*07:02	12	11	RPRTLHQLCEV	0.17	0.7349	-0.76	85.3													HLA-C*03:03				0.16		-0.35	216.1			HLA-A*11:01	300	9	KTAPVVHIK	0.01	1.7273	0.14	11.2
	HLA-B*07:02	12	12	RPRTLHQLCEVV	0.43	0.6621	-0.91	137.9													HLA-C*03:04				0.16		-0.35	216.1			HLA-A*30:01				0.01		-0.03	16.7
	HLA-A*02:06	14	9	RTLHQLCEV	0.26	0.5368	0.1	15.7													HLA-C*03:02				0.54		-0.53	328.7			HLA-B*58:01	84	9	KTEYNMEEW	0.04	0.5694	0.48	20.7
	HLA-A*02:01				0.98		-0.72	102.4													HLA-A*02:01	526	9	LLDGNPVSL	0.02	0.784	0.29	49.3			HLA-A*30:01	165	8	KTYYTNFK	0.44	0.4371	-0.48	55.2
	HLA-A*30:01				1.3		-0.73	104.3													HLA-A*02:06				0.06		-0.29	190.5			HLA-A*11:01				0.54		-0.56	66.2
	HLA-A*11:01	14	12	RTLHQLCEVVNK	0.39	0.684	-0.83	123.2													HLA-C*08:01				0.02		-0.3	193.5			HLA-B*15:02	327	9	LFVTVSSTY	0.09	0.7677	0.25	295.4
	HLA-A*30:01	81	10	RYYNCSVYGA	2	0.4337	-0.96	96.8													HLA-C*03:03				0.16		-0.35	216.1			HLA-C*03:02				0.38		0.36	228.2
	HLA-A*33:03	101	9	SDLSIRCYR	1.1	2.0291	-0.82	236.2													HLA-C*03:04				0.16		-0.35	216.1			HLA-B*58:01	327	11	LFVTVSSTYHW	0.06	0.8421	0.9	10.3
	HLA-A*11:01	86	14	SVYGASLEALTKKK	0.37	0.6019	-0.36	44.5													HLA-C*03:02				0.54		-0.53	328.7			HLA-A*02:06	374	9	LVLGHMTCV	0.18	1.0643	-0.58	76.7
	HLA-B*15:02	42	10	TASEVYNFAY	0.24	0.536	0.24	202.4													HLA-A*02:06	573	9	LQFLNPFPI	0.8	1.0158	0.15	9.4			HLA-A*02:01				0.55		-0.58	76.7
	HLA-A*24:02	46	9	VYNFAYTDL	0.22	1.1953	-0.68	196.7													HLA-B*13:02				0.11		-1.09	163.8			HLA-A*30:01	51	9	MTKLGHQVV	0.6	0.7699	-0.39	59.9
	HLA-A*33:03	46	10	VYNFAYTDLR	0.94	1.4354	-0.49	109.1													HLA-B*13:01				0.41		-0.66	61.3			HLA-A*11:01	345	10	NNSYITVVYK	0.67	0.8885	-0.43	37.9
	HLA-A*33:03	47	9	YNFAYTDLR	0.99	1.9073	-0.48	101.8													HLA-C*06:02	433	9	LRYQGVEFI	0.03	0.9444	0.09	29.3			HLA-B*58:01	127	10	NRAEYVVWKW	0.8	0.5681	0.02	82.5
	HLA-A*33:03	47	13	YNFAYTDLRVVYR	2	1.6314	-0.22	92.6													HLA-C*07:02				0.62		-0.45	101.7			HLA-A*11:01	346	9	NSYITVVYK	0.06	0.7699	0.15	13.4
																					HLA-A*24:02	433	11	LRYQGVEFISF	0.36	1.1297	0.71	83.5			HLA-A*30:01				0.25		-0.69	93.4
																					HLA-B*58:01	344	9	LSKMVQWAF	0.29	0.9158	0.48	87.2			HLA-A*33:03				0.7		-1.22	314.5
																					HLA-A*24:02	194	9	LYCKFKDIF	0.15	1.0173	0.12	188.3			HLA-A*11:01	76	9	QIALESLCK	0.59	0.4673	-0.72	87.6
																					HLA-B*58:01	507	10	MLDDATEACW	0.71	0.6959	-0.95	474.9			HLA-B*15:02	326	10	QLFVTVSSTY	0.04	0.4615	0.86	64.8
																					HLA-B*51:01	176	9	MPLQQIQDI	0.02	0.7767	-1.18	155.9			HLA-B*58:01	326	12	QLFVTVSSTYHW	0.21	0.5959	0.57	19.4
																					HLA-A*02:06	558	9	MQDAKLRYL	0.14	0.7704	0.01	58.6			HLA-B*58:01	128	9	RAEYVVWKW	0.01	0.7076	0.84	9.3
																					HLA-A*02:01				0.48		-0.91	478.5			HLA-A*11:01	37	9	RQENVIYYK	0.15	0.8776	-0.59	44.6
																					HLA-A*33:03	593	10	NANWKCFFER	0.44	0.554	0.34	18.4			HLA-A*30:01				0.3		-1.16	165.3
																					HLA-A*33:03	53	9	NIISTQAER	0.07	0.7819	-0.04	54.5			HLA-A*30:01	359	9	RQKFLDIVK	0.11	1.1066	-0.12	28.2
																					HLA-A*11:01	554	9	NINPMQDAK	0.86	1.215	-1.49	386.8			HLA-B*15:02	150	9	SAVSYEGIY	0.38	0.4101	0.6	98.1
																					HLA-A*02:01	525	10	NLLDGNPVSL	0.09	0.9435	-0.02	136.2			HLA-C*03:02				0.15		0.53	114.7
																					HLA-A*02:06				0.3		-0.56	471.6			HLA-A*02:06	150	11	SAVSYEGIYYI	0.99	0.4135	-1.01	228
																					HLA-A*33:03	189	9	NVQAKLYCK	0.54	1.6859	-1.23	296.7			HLA-A*11:01	297	12	SGYKTAPVVHIK	0.27	1.1203	-0.79	96.5
																					HLA-A*11:01						-0.85	122.9			HLA-A*33:03	236	9	SLRPGKRPR	0.28	2.2108	-0.94	216
																					HLA-A*24:02	587	10	PVYQLNNANW	0.85	0.9863	-0.8	417.3			HLA-A*30:01				0.29		-1.14	338.3
																					HLA-A*30:01	401	10	RAQQQQMNMK	0.42	0.855	-1.25	251.7			HLA-A*02:01	373	10	SLVLGHMTCV	0.77	1.0963	-0.47	59
																					HLA-A*11:01				0.5		-1.39	348.6			HLA-B*15:02	208	9	SSVETVNEY	0.06	0.4761	0.57	116.1
																					HLA-B*58:01	300	8	RSPAVALY	0.63	0.4185	0.03	363.2			HLA-C*03:02				0.02		0.9	55
																					HLA-A*24:02	300	9	RSPAVALYF	0.24	0.6091	0.03	242.8			HLA-B*58:01	208	10	SSVETVNEYY	0.58	0.5417	0.04	395.4
																					HLA-B*58:01				0.16		0.88	34.8			HLA-A*33:03	253	10	STTQSTTTAR	0.3	0.8534	-0.81	266
																					HLA-C*03:02				0.42		0.04	240.1			HLA-A*11:01				0.44		-0.91	336.7
																					HLA-B*58:01	300	10	RSPAVALYFY	0.46	0.4747	1.05	48.5			HLA-B*40:01	85	10	TEYNMEEWTL	0.1	0.5581	-0.05	133.3
																					HLA-A*24:02	434	8	RYQGVEFI	0.65	0.8342	-0.77	171.9			HLA-B*13:01				0.91		-0.46	342.8
																					HLA-A*24:02	434	10	RYQGVEFISF	0.01	1.0601	1.68	7.3			HLA-B*15:02	93	9	TLRDVCESM	0.18	0.7028	-1.27	342.4
																					HLA-A*24:02	434	11	RYQGVEFISFL	0.21	0.7954	-0.17	108.4			HLA-A*33:03	254	9	TTQSTTTAR	0.03	0.9529	-0.08	47.5
																					HLA-A*24:02	434	14	RYQGVEFISFLSYF	0.39	0.549	0.87	25.7			HLA-A*11:01				0.24		-0.78	242.4
																					HLA-A*24:02	471	10	SCFAMSLINF	0.82	1.3006	0.08	289.6			HLA-B*58:01	330	8	TVSSTYHW	0.17	0.991	-0.07	84.9
																					HLA-B*15:02	312	9	SISNISDVY	0.11	0.8908	0.6	131.9			HLA-A*33:03	230	9	TYEASSSLR	0.4	0.5392	-0.98	270.1
																					HLA-C*03:02				0.46		0.07	453.2			HLA-C*03:03	71	9	VAIELQIAL	0.01	1.4043	1.05	8.3
																					HLA-A*24:02	588	9	VYQLNNANW	0.02	1.1447	0.27	35.1			HLA-C*03:04				0.01		1.05	8.3
																															HLA-C*03:02				0.04		0.49	29.8
																															HLA-C*08:01				0.05		-0.12	121
																															HLA-C*03:03	366	9	VKIPPSVSL	0.15	0.6819	-0.58	493.2
																															HLA-C*03:04				0.15		-0.58	493.2
																															HLA-C*07:02	36	9	VRQENVIYY	0.01	0.7379	0.5	131
																															HLA-C*06:02				0.02		0.07	348.6
																															HLA-B*58:01				0.01		1.42	3
																															HLA-B*58:01	329	10	VTVSSTYHWT	0.4	1.078	-0.75	19.3
																															HLA-B*40:01	184	10	WEVHMGKQSI	0.63	0.7467	-0.67	111.4
																															HLA-B*58:01	92	11	WTLRDVCESMW	0.24	0.8177	0.19	32
