# Supplementary material for: Genetic Variation of HPV53 and the Identification of T-Cell Epitopes
Source: Microorganisms. 2026 Jun 24;14(7):1395. doi: 10.3390/microorganisms14071395 (PMC13414063; doi:10.3390/microorganisms14071395)
Supplement: Supplementary file 1 [file microorganisms-14-01395-s001.zip › Table S8.xlsx]

## Sheet: Table S8
Table S8. Thirteen peptides used in murine immunization experiments.
Epitope	Sequence	Length	H-2Kb			H-2Db
			PR	Total Score	MHC IC50	PR	Total Score	MHC IC50
A24-E6	VYNFAYTDL	9	11	-0.98	389.9	1.4	-2.77	24084
B07-E6	RPRTLHQL	8	2.7	-2.26	12965.9	9.9	-2.69	34958.8
B07-E1	KIRSPAVAL	9	0.97	-1.36	2768.1	5	-2.41	30966
B07-E7	AVQSSTKEL	9	2.3	-1.93	9185.5	3.1	-2.37	24977.3
B07-E2	IPPSVSLVL	9	2.3	-2.17	11607.8	1.2	-2.46	22707.3
A02-E7-1	MLMGTVELV	9	13	-2.95	13418.3	5.3	-2.93	12768
A02-E7-2	QMLMGTVEL	9	2.7	-1.56	3496.3	0.23	-1.41	2502
A02-E2-1	KIPPSVSLV	9	0.72	-2.54	4281.1	1.6	-3.09	15125.8
A02-E6	RTLHQLCEV	9	4.8	-2.37	4572.9	3.5	-2.79	12226.1
A02-E1	LLDGNPVSL	9	6.2	-2.29	18809	0.68	-2.02	10216.3
A11-E6-1	ASLEALTKK	9	12	-3.25	22762.9	15	-3.39	31789.3
A11-E6-2	LLFYSKVRK	9	22	-2.91	15398.5	48	-3.32	39717.8
A11-E7	QLAVQSSTK	9	45	-3.49	34525.7	45	-3.58	42752.1
