# Supplementary material for: Genetic Variation of HPV53 and the Identification of T-Cell Epitopes
Source: Microorganisms. 2026 Jun 24;14(7):1395. doi: 10.3390/microorganisms14071395 (PMC13414063; doi:10.3390/microorganisms14071395)
Supplement: Supplementary file 1 [file microorganisms-14-01395-s001.zip › Table S9.xlsx]

## Sheet: Table S9
Table S9. Homology analysis between validated epitopes and other 13 high-risk HPV sequences.
Epitope	Sequence	Homology with High-Risk HPV types (%)
		HPV16	HPV18	HPV31	HPV33	HPV35	HPV39	HPV45	HPV51	HPV52	HPV56	HPV58	HPV59	HPV68
A02-E6	RTLHQLCEV	-	-	-	75	75	-	-	88	89	67	75	-	-
A02-E7-1	MLMGTVELV	80	-	-	67	80	-	-	67	56	-	80	-	-
A02-E7-2	QMLMGTVEL	80	-	-	86	80	-	-	78	83	-	83	-	-
A02-E1	LLDGNPVSL	75	86	78	71	88	63	86	56	44	78	80	86	88
A02-E2-2	FLDIVKIPPSV	75	64	64	73	64	82	73	55	64	73	73	82	64
A11-E6-1	ASLEALTKK	-	80	71	57	-	-	-	86	57	67	63	83	-
A11-E6-2	LLFYSKVRK	56	-	67	-	56	57	-	83	-	100	-	57	57
A11-E2-2	KTAPVVHIK	63	-	-	71	-	-	-	63	63	78	-	-	-
A24-E6	VYNFAYTDL	67	56	71	67	67	67	67	-	67	78	56	56	67
B07-E6	RPRTLHQL	75	-	75	86	63	-	-	88	88	75	86	-	-
